# Supplementary material for: DkmiR397 Regulates Proanthocyanidin Biosynthesis via Negative Modulating DkLAC2 in Chinese PCNA Persimmon
Source: Int J Mol Sci. 2022 Mar 16;23(6):3200. doi: 10.3390/ijms23063200 (PMC8951489; doi:10.3390/ijms23063200)
Supplement: Supplementary file 1 [file ijms-23-03200-s001.zip]

Archive with 2 entries (2 files):
- Supplementary Figure S1-S6.pdf
- Supplementary Table S1-S3.xlsx
