# Supplementary material for: DkmiR397 Regulates Proanthocyanidin Biosynthesis via Negative Modulating DkLAC2 in Chinese PCNA Persimmon
Source: Int J Mol Sci. 2022 Mar 16;23(6):3200. doi: 10.3390/ijms23063200 (PMC8951489; doi:10.3390/ijms23063200)
Supplement: Supplementary file 1 [file ijms-23-03200-s001.zip › Supplementary Table S1-S3.xlsx]

## Sheet: S1
Description of the Supplementary table
Table S1:DkLAC2 and miR397 vector primer sequence
Gene	Sequence (5’-3’)
over-expression-DkLAC2-F	GGGGACAACTTTGTACAAAAAAGTTGGAGAGAGCAGCAAAACCTACATG
over-expression-DkLAC2-R	GGCGGCCGCACAACTTTGTACAAGAAAGTTGGGTAACACTTGGGAAGATCCTTGGG
Silence- DkLAC2-F	GGGGACAACTTTGTACAAAAAAAGTTGGAGGTTCACTTTGAGCGTAGAGA
Silence- DkLAC2-R	GGCGGCCGCACAACTTTGTACAAGAAAGTTGGGTAGTATTACGCTTATGGTTTGGC
Subcellular localization-DkLAC2--F	TGCTCTAGAAGTGGTATCAACGCAGAGTAC
Subcellular localizationDkLAC2-R	CGCGGATCCGGCAACCCTAAATTTCCATGC
GUS-DkLAC2F	TGCTCTAGAGAGAGCAGCAAAACCTACATG
GUS-DkLAC2R	CGCGGATCCACACTTGGGAAGATCCTTGGG
LUC-DkLAC2F	CGGGGTACCAGTGGTATCAACGCAGAGTAC
LUC-DkLAC2R	CGCGGATCCGGCAACCCTAAATTTCCATGC
RLM-DkLAC2-R1	TAATACGACTCACTATAGGGCAAGCAGT
RLM-DkLAC2-R2	CTAATACGACTCACTATAGGGCGGTATCA
primiRNA397F	GGGGACAACTTTGTACAAAAAAGTTGGACTAGTCTAGACACCTGGGTTTGAATAAACATCA
primiRNA397R	GGCGGCCGCACAACTTTGTACAAGAAAGTTGGGTAGACCTACGTACCTGAAAATTAGAAAAACATA
STTM397F	ACTACAAAtaagtttgggtccacagatcTGATCAGGTTGaaAAAACATGTttcaacaggggctgcatg
STTM397R	ATACAAAAAGattaaaagtccatgcatccaGATGGGTTgaAAGAACATGTttcaacacgccggcgg
over-expression-GFP-F	GGGGACAACTTTGTACAAAAAAGTTGGAAGAAGCGTTTCCTTTGATTT
over-expression-GFP-R	GGCGGCCGCACAACTTTGTACAAGAAAGTTGGGTAGGCTACTCGTTAGAAGAGAAAATAC

## Sheet: S2
Table S2: Real-time quantitative PCR primer sequences
Gene	Sequence (5’-3’)
DkLAC2F	TCATCAACGCTGCGCTCAACGA
DkLAC2R	AGAGTGGCGGTGGCAGTGGTA
DkActin_F	CATGGAGAAAATCTGGCATCATAC
DkActin_R	GAAGCACTGGGTGCTCTTCTG
qRT-DkDFR-F	CAATGGAGTTCTGGGCATCA
qRT-DkDFR-R	TGGTTTGCATCGTAGACGCTTA
DkF3’H_qPCR-F	CGTCTTCCTCACCGGCAT
DkF3’H_qPCR-R	CTTGAGCGAAATCAGAGTGCTC
DkF3'5'H_qPCR-F	CACTTGCCGAGATGATAAACAA
DkF3'5'H_qPCR-R	TCCTCCAATCGTCGGTCTC
DkANS_qPCR-F	CATGGCATTTCCGACGAG
DkANS_qPCR-R	TGGAGTCGTGGTCATTAGCAT
DkANR_qPCR-F	TGCCCATGTGGAGGATGTTT
DkANR_qPCR-R	CAGCAAATGTACCGACCAGAAG
DkLAR_qPCR-F	ACAGCATCCGGGACCAGTTA
DkLAR_qPCR-R	CAAACTCTGACGGCAAAAATCTC
DkMATE_qPCR-F	AGCATAGCGGACGAAGGG
DkMATE_qPCR-R	TGAGAATGTGGAGGAGAAAGAC
DkGST-F	GAGACTGATAGGCTCGTTGA
DkGST-R	GCAAGTTCACTATTTGGGAG
DkLAC2-3'RACE	TCGCCTCCACTTTCATGGAC
DkLAC2-5' RACE	GATTGTTGATCGCAGCCACC

## Sheet: S3
	Potein name	species	Accession number
	Ap LAC1	AAB09228	Acer pseudoplatanus
	Ga LAC1	AAR83118	Gossypium arboreum
	Lp LAC1	AAL73970	Lolium perenne
	Lt LAC1	AAB17194	Liriodendron tulipifera
	Nt LAC1	AAC49536	Nicotiana tabacum
	Os LAC1	NP_918753	Oryza sativa
	Os LAC2	NP_915305	Oryza sativa
	Os LAC3	NP_915445	Oryza sativa
	Os LAC4	NP_917849	Oryza sativa
	Os LAC5	XP_463491	Oryza sativa
	Pb LAC1	CAA74105	Populus trichocarpa
	Pt LAC2	AAK37824	Pinus taeda
	Pt LAC8	AAK37830	Pinus taeda
	Rv LAC2	BAB63411	Toxicodendron vernicifluum
	At AOX1	AAU95421	Arabidopsis thaliana
	At AOX2	AAO73900	Arabidopsis thaliana
	Mt AOX1	CAA75577	Medicago truncatula
	ATLAC10	At5g01190	Arabidopsis thaliana
	ATLAC4	At2g38080	Arabidopsis thaliana
	DkLAC17	At5g60020	Arabidopsis thaliana
	ATLAC16	At5g58910	Arabidopsis thaliana
	ATLAC2	At2g29130	Arabidopsis thaliana
	ATLAC3	At2g30210	Arabidopsis thaliana
	ATLAC5	At2g40370	Arabidopsis thaliana
	ATLAC6	At2g46570	Arabidopsis thaliana
	ATLAC7	At3g09220	Arabidopsis thaliana
	ATLAC8	At5g01040	Arabidopsis thaliana
	ATLAC9	At5g01050	Arabidopsis thaliana
	ATLAC11	At5g03260	Arabidopsis thaliana
	ATLAC12	At5g05390	Arabidopsis thaliana
	ATLAC13	At5g07130	Arabidopsis thaliana
	ATLAC14	At5g09360	Arabidopsis thaliana
	ATLAC15	At5g48100	Arabidopsis thaliana
	GmLac1	Glyma.01G108200	Soya bean laccase
	GmLac3	Glyma.01G173500	Soya bean laccase
	GmLac4	Glyma.01G173600	Soya bean laccase
	GmLac5	Glyma.01G183100	Soya bean laccase
	GmLac7	Glyma.02G231600	Soya bean laccase
	GmLac8	Glyma.02G261600	Soya bean laccase
	GmLac10	Glyma.04G019500	Soya bean laccase
	GmLac11	Glyma.04G119600	Soya bean laccase
	GmLac12	Glyma.05G056100	Soya bean laccase
	GmLac13	Glyma.05G082700	Soya bean laccase
	GmLac14	Glyma.06G019800	Soya bean laccase
	GmLac16	Glyma.06G307100	Soya bean laccase
	GmLac17	Glyma.06G318800	Soya bean laccase
	GmLac21	Glyma.07G134100	Soya bean laccase
	GmLac22	Glyma.07G142400	Soya bean laccase
	GmLac23	Glyma.07G142500	Soya bean laccase
	GmLac24	Glyma.07G142600	Soya bean laccase
	GmLac25	Glyma.07G225300	Soya bean laccase
	GmLac46	Glyma.11G233400	Glycine max
